# Supplementary material for: COVIEdb: A Database for Potential Immune Epitopes of Coronaviruses
Source: Front Pharmacol. 2020 Sep 2;11:572249. doi: 10.3389/fphar.2020.572249 (PMC7898897; doi:10.3389/fphar.2020.572249)
Supplement: Supplementary file 3 [file Table_3.xlsx]

## Sheet: Table S3
Supplementary Table3 The statistical results of predicted B/T-cell epitopes
Coronavirus	Gene	Length	No. of amino acids for B-cell epitopes	No. of T-cell epitopes presented by HLA I alleles	No. of T-cell epitopes presented by HLA II alleles
SARS-CoV-2	E	75	21	40	68
SARS-CoV-2	M	222	70	125	333
SARS-CoV-2	N	419	155	90	244
SARS-CoV-2	ORF10	38	6	20	12
SARS-CoV-2	ORF1ab	7096	1685	2716	7868
SARS-CoV-2	ORF3a	275	96	118	438
SARS-CoV-2	ORF6	61	17	25	219
SARS-CoV-2	ORF7a	121	38	48	84
SARS-CoV-2	ORF7b	43	9	14	15
SARS-CoV-2	ORF8	121	33	30	80
SARS-CoV-2	S	1273	359	431	1471
MERS-CoV	E	82	9	29	76
MERS-CoV	M	219	43	134	246
MERS-CoV	N	413	184	105	204
MERS-CoV	ORF1ab	7078	1604	2722	8285
MERS-CoV	ORF3	103	39	35	59
MERS-CoV	ORF4a	109	41	42	31
MERS-CoV	ORF4b	246	52	116	392
MERS-CoV	ORF5	224	34	118	259
MERS-CoV	ORF8b	112	30	40	174
MERS-CoV	S	1353	357	482	1804
RaTG13-CoV	E	75	19	40	68
RaTG13-CoV	M	221	41	125	329
RaTG13-CoV	N	419	191	86	238
RaTG13-CoV	NS3	275	83	114	467
RaTG13-CoV	NS6	61	14	25	219
RaTG13-CoV	NS7a	121	31	44	90
RaTG13-CoV	NS7b	43	7	14	14
RaTG13-CoV	NS8	121	28	26	80
RaTG13-CoV	ORF1ab	7095	1689	2700	7695
RaTG13-CoV	S	1278	297	423	1621
SARS-CoV	E	76	18	37	56
SARS-CoV	M	221	45	133	346
SARS-CoV	ORF1ab	7073	1680	2651	7758
SARS-CoV	ORF3a	274	88	95	435
SARS-CoV	ORF3b	154	29	81	307
SARS-CoV	ORF6	63	17	25	122
SARS-CoV	ORF7a	122	31	45	68
SARS-CoV	ORF7b	44	8	13	39
SARS-CoV	ORF8a	39	12	8	0
SARS-CoV	ORF8b	84	19	34	36
SARS-CoV	ORF9a/N	422	188	98	231
SARS-CoV	ORF9b	98	30	25	47
SARS-CoV	S	1255	279	441	1564
